# Supplementary material for: Two birds, one stone: hesperetin alleviates chemotherapy-induced diarrhea and potentiates tumor inhibition
Source: Oncotarget. 2018 Feb 23;9(46):27958–73. doi: 10.18632/oncotarget.24563 (PMC6021345; doi:10.18632/oncotarget.24563)
Supplement: Supplementary file 3 [file oncotarget-09-27958-s003.xlsx]

## Sheet: supplementary table 1
Supplementary Table 2: The 24 compounds with >50% inhibition of CES2 enzyme
activity in the primary screening.
Molecule	Molecule Name	SMILES	common name	Indication	Well Location	Plate Name	Rack Location	lib
	JHU- 4068	Oc1ccc(Cl)cc1Sc1cc(Cl)ccc1O	FENTICLOR, Fenticlor (Bis(2-hydroxy-5-chlorophenyl) sulfide)	Antibacterial	C9	2-A	AA16176-36	JH
	JHU- 9113 JHU- 9113	COc1cc(ccc1O)C1Oc2cc(ccc2OC1CO)C1Oc2cc(O)cc(O)c2C(=O)C1O COc1cc(ccc1O)C1Oc2cc(ccc2OC1CO)C1Oc2cc(O)cc(O)c2C(=O)C1O	SILIBININ, Milk Thistle, Silymarin, Silibinin (Silybin) SILIBININ, Milk Thistle, Silymarin, Silibinin (Silybin)	Hepatic protectant, Therapeutic plant extract, MISC- Hepatoprotectant Hepatic protectant, Therapeutic plant extract, MISC- Hepatoprotectant	G7 G8	34-C 34-C	AA16176-40 AA16176-40	JH
	JHU- 9113 JHU- 9113	COc1cc(ccc1O)C1Oc2cc(ccc2OC1CO)C1Oc2cc(O)cc(O)c2C(=O)C1O COc1cc(ccc1O)C1Oc2cc(ccc2OC1CO)C1Oc2cc(O)cc(O)c2C(=O)C1O	SILIBININ, Milk Thistle, Silymarin, Silibinin (Silybin) SILIBININ, Milk Thistle, Silymarin, Silibinin (Silybin)	Hepatic protectant, Therapeutic plant extract, MISC- Hepatoprotectant Hepatic protectant, Therapeutic plant extract, MISC- Hepatoprotectant	G7 G8	34-C 34-C	AA16176-40 AA16176-40	JH
	JHU- 12321	COc1ccc(cc1O)C1CC(=O)c2c(O)cc(O)cc2O1	HESPERETIN, HESPERETIN (Vitamin P)	Vitamin	G8	42-C	AA16176-42	JH
	JHU- 1111	OC(C(=O)c1ccccc1)c2ccccc2	BENZOIN TINCTURE, COMPOUND 0.5OZ", BENZOIN, Benzoin Tincture, Bitter Tincture	Antiseptic, Therapeutic plant extract	B8	5	???	JH
	746	[R][C@@H]1N2C(=O)[C@](NC(=O)[C@@H]3C[C@H]4[C@@H](Cc5c[nH]c6cccc4c56)N(C)C3)(O[C@@]2(O)[C@@H]7CCCN7C1=O)C(C)C.CS(=O)(=O)O	Dihydroergotoxine mesylate	dementia and age-related cognitive impairment	08A10	NULL	NULL	Prestwick
	1004	CC1(C)CCC2=C(O1)c3ccccc3C(=O)C2=O	beta-Lapachone	Apoptosis; Induces apoptosis in HL-60 cells; anticancer agent	H08	09	NULL	Lopac	poorly soluble, anti-tumor at mM level, combination and radiosensitizing activity
	963	CCCc1c(O)c(ccc1OCCCOc2ccc(OCC(=O)O)cc2)C(=O)C	L-165,041	Peroxisome proliferator-activated receptor (PPAR) gamma agonist.Lipid Signaling	F08	08	NULL	Lopac
	434	Oc1ccc(\C=C\C(=O)c2ccc(O)cc2O)cc1	Isoliquiritigenin	Soluble guanylyl cyclase activator and aldose reductase inhibitor. Cyclic Nucleotides	E02	09	NULL	Lopac
	410	CC(C)OC(=O)C(C)(C)Oc1ccc(cc1)C(=O)c2ccc(Cl)cc2	Fenofibrate	PPAR-alpha receptor agonist; lipid regulating drug. Transcription	A07	07	NULL	Lopac
	00201448	COC1=CC(=O)C(=CC1=O)C(C=C)c2ccc(OC)cc2	4,4'-DIMETHOXYDALBERGIONE		D07	111215-25	NULL	SP
	00100616	COc1ccc(cc1)[C@@H](C)C(=O)c2ccc(O)cc2O	ANGOLENSIN (R)		D05	111215-24	NULL	SP
	01505812	C[C@H]1COC2=C1C(=O)C(=O)c3c4CCCC(C)(C)c4ccc23	CRYPTOTANSHINONE	inhibits angiogenesis	H03	111215-24	NULL	SP
	00310012	COc1ccc(cc1O)[C@@H]2CC(=O)c3c(O)cc(O)cc3O2	HESPERETIN	flavanone	E05	111215-26	NULL	SP
	01500746	Oc1ccc(cc1)[C@@H]2CC(=O)c3c(O)cc(O)cc3O2	NARINGENIN	antiulcer, gibberellin antagonist. Naringenin is a flavanone, a type of flavonoid, that is considered to have a bioactive effect on human health as antioxidant, free radical scavenger, anti-inflammatory, carbohydrate metabolism promoter, and immune system modulator. It is the predominant flavanone in grapefruit	A07	111215-29	NULL	SP
	00100743	COc1ccc2[C@@H]3Oc4cc(OC)ccc4[C@@H]3COc2c1	HOMOPTEROCARPIN	restoration of gastric homeostasis	E04	111215-23	NULL	SP
	00200798	COC1=CC(=O)C(=CC1=O)C(C=C)c2ccc(O)cc2	DALBERGIONE, 4-METHOXY-4'-HYDROXY-		B05	111215-25	NULL	SP
	01505132	Oc1ccc(C(=O)\C=C\c2ccccc2)c(O)c1	2',4'-DIHYDROXYCHALCONE	anthelmintic, antiulcer	H07	111215-26	NULL	SP
	01500862	COc1cc2c(CC3N(C)CCc4cc(O)c(OC)c2c34)cc1O	BOLDINE	Boldine is an alkaloid of the aporphine class that can be found in the boldo tree and in Lindera aggregata. Boldine has antioxidant activity that effectively protects against free radical induced lipid peroxidation or enzyme inactivation.	B02	111215-29	NULL	SP
	01505256	COc1cc(ccc1O)[C@H]2Oc3cc(ccc3O[C@@H]2CO)[C@H]4Oc5cc(O)cc(O)c5C(=O)[C@@H]4O	SILIBININ	hepatoprotective agent, antioxidant	B02	111215-28	NULL	SP
	01500291	C[C@]12CCC3C(CCc4cc(O)ccc34)C1CC[C@@]2(O)C#C	ETHINYL ESTRADIOL	estrogen, plus progestogen as oral contraceptive	A07	111215-06	NULL	SP
	01500666	COc1ccc2c(c1)c(CC(=O)OCC(=O)O)c(C)n2C(=O)c3ccc(Cl)cc3	ACEMETACIN	antiinflammatory	C05	111215-19	NULL	SP
	01500632	CCC(C(CC)c1ccc(O)cc1)c2ccc(O)cc2	HEXESTROL	estrogen, antineoplastic (hormonal)	C08	111215-19	NULL	SP
	00300104	CC1(C)CC2C1CCC(=O)C(CCC2=C)C3CC(=O)OC3=O	2-METHYLENE-5-(2,5-DIOXOTETRAHYDROFURAN-3-YL)-6-OXO--10,10-DIMETHYLBICYCLO[7: 2: 0]UNDECANE	undetermined activity	C02	111215-23		SP
	01505825	CC1COC2=C1C(=O)C(=O)c3c2ccc4c(C)cccc34	DIHYDROTANSHINONE I	undetermined activity. Salvia miltiorrhiza	F08	111215-25		SP
